# Supplementary material for: Digital PCR Validation for Characterization of Quantitative Reference Material of Escherichia coli O157:H7 Genomic DNA
Source: Methods Protoc. 2024 Nov 15;7(6):94. doi: 10.3390/mps7060094 (PMC11587158; doi:10.3390/mps7060094)
Supplement: Supplementary file 1 [file mps-07-00094-s001.zip]

Archive with 1 entries (1 files):
- mps-3067632-supplementary.pdf
